# Supplementary material for: Biosecurity measures for backyard poultry in developing countries: a systematic review
Source: BMC Vet Res. 2012 Dec 7;8:240. doi: 10.1186/1746-6148-8-240 (PMC3538710; doi:10.1186/1746-6148-8-240)
Supplement: Additional file 1 — Annex 1. Main characteristics and information of studies included in the review after the study selection process. [file 1746-6148-8-240-S1.xls]

## Sheet: Feuil1
Citation	Search	Area	Disease	Type of Document		Objective given by Author		Biosecurity-related Findings		Recommendations on biosecurity
Abdelqader & al., 2007	Practice (Pubmed)	Asia	None	Cross-sectional study		To characterize the local chickens and their production systems and to investigate the opportunities for improvement.		Newcastle disease, predators, and parasites were the main causes of flock losses. There is a positive correlation between management level and chickens performance.		None
Aini, 2000	FAO	None	None	Review		To discuss how best biosecurity can be applied in family poultry.		List of recommendations linked with the cost of measures.		List of recommendations linked to the cost of measures.
Alhaji & al., 2011	Biosecurity (Pubmed)	Africa	Avian Influenza	Cross-sectional study		To analyze the biosecurity measures instituted in the small-scale commercial poultry farms and established free-range bird flocks owned by households in the rural areas and qualitatively assess the risk status at the two levels of poultry management systems in north central Nigeria.		Almost all small scale farms sold their poultry to other farms. They mostly stored litter area, but barely half of them clean their equipment but without disinfection. For free range farms, the sell is done at the market, they don't provide litter and don't put on protective covering flock handling.		1) Adequate placement of barriers to provide segregation, cleaning and disinfection. 2) Biosecurity procedures such as cleaning, disinfecting, separate overalls, change of outdoors shoes before entering the flock houses, restriction of visitors. 3) The creation of physical barriers against infection.
Badubi & al., 2004	Attitude (Pubmed)	Africa	None	Cross-sectional study		To obtain baseline information on specific aspects of production systems and productivity in small scale commercial broiler operation.		A course on various aspects of broiler production including general hygiene is described; however the course was either insufficient or too short. Description of farming including housing.		None
Barennes & al., 2007	Knowledge (Google)	Asia	Avian Influenza	Cross-sectional study		To learn more about Laotian's knowledge of HPAI and perception of their risk.		Daily close exposure to poultry is common. Few families owned henhouse.		The need of safer behavior and practices.
Bebay, 2006	FAO	Africa	Avian Influenza	Report		To analyze and improve biosecurity in commercial and backyard farms.		1) Describe flocks from sector 3 and 4 in Togo and Cameroun. 2) Risk cause of proximity animal-human, housing food and introduction new animals.		List of recommendations mainly on organization of poultry industry.
Bhandari & al., 2011	Biosecurity (Pubmed)	Asia	Avian Influenza	Training		To improve awareness of the rural families in 100 target communities for reducing the risks of HPAI infection and also to promote socioeconomically sound practices of small poultry production in 500 active farmer families in the target communities.		No outbreaks reported in the communities in the Heifer project areas.		None
Biswas & al., 2009	Risk Factors (Pubmed)	Asia	Avian Influenza	Case-control study		To describe the risk factors associated with HPAI H5N1 infection in commercial chickens raised in FAO-defined production system 3 farms in the south-east hot-spot in Bangladesh.		The risk factors independently associated were ‘dead crow seen at or near farm’, ‘exchanging egg trays with market vendors’, and ‘mortality seen in backyard chicken reared nearby’.		Improving biosecurity might reduce the occurrence of HPAI outbreaks in smallscale commercial farms by preventing the entry of crows, building poultry sheds, fencing with bamboo, removed dead crows and disposed of safely followed by point-disinfection. The practice of exchanging egg trays between farms and markets must be strongly discouraged. Vehicles and egg trays should be kept at a safe distan…
Burns & al., 2011	Biosecurity (Pubmed)	North America	None	Cross-sectional study		To learn about movement patterns and husbandry practices of poultry production systems in the noncommercial or ‘‘backyard’’ poultry-keeping sector.		Bird movements are not likely to transmit disease from backyard to commercial flocks; however, human movements between backyard and commercial premises could transmit diseases. Show-flock owners have a higher level of knowledge about biosecurity than broiler- and layer-flock owners.		None
Charisis, 2008	Biosecurity (Pubmed)	None	Avian Influenza	Recommendations		None		None		1) Hygiene. 2) Biosecurity defense line. 3) Outbreak managements.
Cristalli & al., 2007	Biosecurity (Pubmed)	Asia	Avian Influenza	Description of project		To describe a pilot project carried out in the Soc Son District (Hanoi Province), before the commencement of the ongoing vaccination campaign, aiming at the improvement of local farming practices to improve hygienic standards.		On the basis of the data collected during the mission, particularly on rural and semi-intensive poultry rearing systems, proposals that encompass the application of an effective vaccination strategy including backyard flocks coupled with dissemination of relevant information on biosecurity measures have been developed for decision makers.		1) Keep poultry in a confined environment (possibly indoors). 2) Avoid farming with mixed species. 3) Use well water only for drinking. 4) Vaccinate birds against main diseases of poultry. 5) Avoid visiting live-bird markets carrying poultry; instead, use a representative. 6) Avoid spreading unfermented litter on fields. 7) Bury carcasses of dead poultry..
Datta & al., 2010	Knowledge (Pubmed)	Asia	Avian Influenza	Cross-sectional study		To assess the knowledge of the study population regarding bird flu and to study their practice regarding poultry maintenance.		Poultry are kept mainly in the shed.		None
DEFRA, 2012	FAO	Europa	Avian Influenza/ Newcastle Disease/ …	Guide		None		List of recommendations.		List of recommendations.
Desvaux & al., 2011	Risk Factors (Pubmed)	Asia	Avian Influenza	Case-control study		To evaluate the risk factors related to the human and natural environments and the poultry production systems on the introduction; transmission or maintenance of the HPAI virus during the 2007 epidemic wave in Northern Vietnam, at both village and farm levels.		The risks for the village are the number of broiler flocks, the presence of at least 1 poultry trader, the density of ponds and streams, and the number of duck flocks in the village. The risks for the farm are a greater total number of birds, having access to water and a greater number of broiler flocks on the farm . Some farmers threw away or ate dead birds.		None
Dolberg & al., 2005	FAO	Asia	Avian Influenza	Report		To assist the countries to prepare for a post-avian influenza rehabilitation program.		This report describes the different systems of production, the management of outbreaks and the economic impact of H5N1.		Public awareness.
FAO & VSF-CICDA	FAO	Asia	Avian Influenza	Guide		None		List of recommendations.		List of recommendations.
FAO, 2005	FAO	Asia	Avian Influenza	Guide		None.		List of recommendations.		List of recommendations.
FAO, 2006	FAO	America	Avian Influenza	Guide		None		List of recommendations.		List of recommendation
FAO, 2008	FAO	None	Avian Influenza	Report		To looks at the basic principles of biosecurity within the overall framework of disease control, discusses species- and sector-specific issues, stresses the importance of situating biosecurity in appropriate economic and cultural settings, and makes the case for the role of communication		This report describes the importance of biosecurity, the general issues for avian influenza and several biosecurity measures.		List of recommendations.
FAO, Production Systems	FAO	None	None	Guide		None		This table describes the four kinds of sectors		None
Fasina, Ali & al., 2011	Biosecurity (Pubmed)	Africa	Avian Influenza	Case-control study		To evaluate risk factors for infection with highly pathogenic avian influenza (HPAI) H5N1 virus in poultry farms during the epidemic of 2006–2007 in Nigeria.		Only one risk was detected: "receiving visitors on farm premises".		Improving farm hygiene and biosecurity.
Fasina, Rivas & al., 2011	Biosecurity (Pubmed)	Africa	Avian Influenza / Newcastle Disease / Coccidiosis / …	Cross-sectional study / Modeling		To assess the current level of implementation of biosecurity measures in HHP and whether or not their implementation is beneficial in terms of costs using a model.		Basic biosecurity measures were applicable in the household poultry and it would be 8.45 times better to implement biosecurity than to do nothing against HPAI H5N1; 4.88 times better against Newcastle disease and 1.49 times better against coccidiosis.		None
Fatiregun & al., 2008	Knowledge (Pubmed)	Africa	Avian Influenza	Cross-sectional study		To assess the knowledge of, attitudes to, and compliance with preventive practices for avian influenza infection among poultry workers.		Majority knew that wearing a facemask, overalls, boots or boot covers, and eye protection may prevent the spread of the disease. Few used it. Other preventive measures were reported: washing and disinfecting surfaces/body, and vaccination of birds. Fewer years at work, being married, high knowledge score, collecting eggs, and a large number of poultry on the farm were significantly associated wit…		Provide effective and coordinated information to poultry workers about avian influenza and the precautions Encourage the participation of farmers in farmers’ associations
Garber & al., 2007	Biosecurity (Pubmed)	North America	None	Cross-sectional study		To describe non-commercial poultry populations in the United States, in particular, backyard and gamefowl breeder flocks.		This study identified a lack of biosecurity practices, such as footwear precautions, hand washing, and visitor restrictions, utilized by backyard flocks. Additionally, backyard flocks commonly had wild bird feeders on the property that could encourage congregation of wild birds and are a potential source of disease introduction.		None
Grunkemeyer, 2011	Biosecurity (Pubmed)	North America	Zoonotic Disease	Review		None		The foundations of zoonotic disease prevention are education of owners regarding appropriate flock husbandry and security, disease identification and control, and personal protection measures to prevent disease transmission to humans. Different zoonotic diseases frequent in the USA are described and specific biosecurity recommendation are given for each of these.		List of recommendations from USDA and specific recommendations by zoonosic disease.
Guerne Bleich & al., 2009	Biosecurity (Google)	None	None	Report		To understand the attributes of the different possible measures and how these will affect the willingness and ability of producers with limited resources to apply them and how they will disrupt production systems.		Key points are described to improve biosecurity, such as studying the network, using a multidisciplinary approach…		1) Understand different attributes of market chain, actors and interaction. 2) Use a participatory approach to produce sustainable, simple and affordable measures. Use a community-based approach in the village.
Hamilton-West & al., 2011	Biosecurity (Pubmed)	South America	None	Cross-sectional study		To collect information to characterize the poultry flock structure, biosecurity conditions and market value chain of BPS present in the Chilean MPPA.		Relatively small flock size, a low level of biosecurity measures and lack of poultry disease management. Most farmers used mixed/partial confinement, with low or no biosecurity and disease control measures in place. Sick and dead backyard birds were not consumed or sold.		None
Harvey & al., 2003	Knowledge (Pubmed)	South America	Campylobacter	Longitudinal study		To understand: (1) motives for raising domestic poultry; (2) economic and cultural factors that affect the feasibility of corralling; and (3) local perceptions about the relationship between domestic poultry and disease.		A surveillance protocol is described as well as the raising methods and link with human diarrhea. Bird feces are present in the house and yard. Many farmers keep birds penned only intermittently.		To promote corralling through mention of advantages suggested by the community (birds don’t dirty the house or get lost or stolen)
Henning & al, 2006	Knowledge (Pubmed)	Asia	None	Cross-sectional study		To gather information and involve all key professions involved in village chicken health, trade and production.		This is a participatory study. Chickens were sold mainly to middle men or sometimes directly to markets. Some farmers preferred to sell chickens themselves at the markets, as they could get a higher price there than from the middle men.		None
Henning & al., 2009	Biosecurity (Pubmed)	Asia	Avian Influenza	Case-control study		To identify farm- and flock-level risk factors for HPAI H5N1 outbreaks on small scale poultry farms in Viet Nam.		The risks of an H5N1 outbreak are no vaccination, visits from family and friends, the presence of geese, sharing of scavenging area		1) Use of disinfectant 2) A stricter approach to biosecurity within the practice of scavenging
Ismail & al., 2010	Knowledge (Pubmed)	Africa	Avian Influenza	Cross-sectional study		To assess the rural community knowledge, attitudes, and practice related to Avian Influenza prevention and control in Qalubyia Governorate.		Majority of the respondents had fair knowledge level, positive attitude towards prevention and control of AI and fair practice level. About two thirds of the respondents agreed that hand washing with water and soap could prevent the transmission of AI; however, only few agreed that using personal protection equipment could be a preventive tool and most agreed to removal of all bird cages from hom…		Design and implement health educational programs towards Avian Influenza and measure their effectiveness on improving the knowledge and practice.
Jansen & al, 2009	Knowledge (Pubmed)	Oceania	None	Cross-sectional study		To establish village farmers’ current knowledge of poultry feeding, obtain information on current feeding practices that are being used, consumption of eggs and meat and income being generated from village poultry enterprises in the Solomon Island.		Farmers keep chickens in the house, do not provide drinking water.		None
Leslie & al., 2008	Knowledge (Pubmed)	Asia	Avian Influenza	Cross-sectional study		To assess factors associated with Knowledge, Attitude and Practices.		The provincial exposure to AI is associated with KAP level. Backyard poultry ownership and older age group were both negatively associated.		None
Liao & al., 2009	Knowledge (Pubmed)	Asia	Avian Influenza	Cross-sectional study		None		The authors conducted qualitative interviews in Hong Kong, Vietnam, Thailand and China about three themes: the knowledge of viruses, the husbandry practices and the vulnerability factors.		"It is too simplistic to assume that just giving information changes behavior". Measures to enhance the communication.
Lukman & al., 2010	Biosecurity (Google)	Asia	None	Cross-sectional study		To identify the biosecurity practices in village poultry in Cipunagara Subdistrict, Subang District, West Java.		The majority of households kept their poultry in cages but only the night. One third of households kept other animals. More than half respondents cleaned the cage at least once a week. To wash the cages, they use water or water and soap. Personal hygiene practice as particular shoes and clothes to take care of poultry are mainly not applied. They don't do a rodent control. Dead poultry are buries…		None
Ly & al, 2007	Knowledge (Pubmed)	Asia	Avian Influenza	Cross-sectional study		To estimate the extent of interactions between humans and poultry, to understand practices in poultry handling among villagers, and to develop interventions designed to increase reports of poultry deaths and safe poultry handling.		In case of poultry deaths, farmers buried/burned and/or ate them.		Intervention programs must include feasible options for resource-poor settings and must offer farmers alternative methods.
Msami, 2008	FAO	Africa	Avian Influenza	Report		To outline strategies to minimize the occurrence of the disease at all levels of poultry production, distribution, processing and marketing, thereby reducing the risk of human infection by bird flu virus.		This report is a review of the Standard requirements, the Actual/Current situation and based on these, the recommendations for: source of stock, housing, husbandry, feeds and feeding, health management, trade and marketing, animal-human HPAI transmission, farm worker biosafety, personal hygiene, consumer protection, ante- and post-mortem inspection, kitchen hygiene and sanitation as well as on th…		List of practical measures for each issue as "Sick birds must be kept away from the healthy flock and kept in an isolation room or cage."
Msoffe & al., 2010	Biosecurity (Pubmed)	Africa	None	Training		To test the effectiveness of a multi-level community approach to implement a Newcastle disease vaccination and general poultry health and management program in three districts in Tanzania.		Training using novel techniques (such as drama) of 196 farmers; it was well received by audience		Engaging and training local leaders and farmers, instead of the engaging only government staff or only individual households, will yield more effective and sustainable results for animal health.
Musa & al., 2010	Risk Factors (Pubmed)	Africa	Avian Influenza	Cross-sectional study		To determine the awareness of bird flu infection and identify risk factors associated with the practice of backyard/ free range bird keeping practices among the residents of Kwara, a state in the northern central region of Nigeria.		Most of the respondents kept birds in their homes. Less than a third of those who keep birds were aware of avian influenza infection. 41.9% had experienced massive bird deaths in the preceding year prior to the interview. During outbreaks with massive deaths in birds some of the respondents sold live birds.		Public awareness campaign and home visit by environmental and veterinary officers. Create public awareness on bird flu as it relates to backyard poultry using various channels of communications including electronic media, health talk at the community level and use of mobile public address system in rural settlements, market square and during congregation for festival.
Njagi & al, 2010	Risk Factors (Google)	Africa	Newcastle Disease	Cross-sectional study		To determine the risl factors associated with occurrence of Newcastle disease in village indigenous chickens.		The risk factors associated with Newcastle Disease were the way of confinement, the mode of disposal of infected birds, carcasses and poultry faecal matter and the restocking from the market		Education of flocks owners on disease transmission and prevention. To discourage from restocking their farms with chickens bought from the market.
Njue, 2009	FAO	Africa	Avian Influenza	Report		To obtain an in-depth knowledge on the practices and biosecurity levels and identifying stakeholders’ perceived implementable biosecurity measures at various levels of production and distribution chain in sector 3 and 4		Poultry husbandry and Implementation of biosecurity are described in sectors 3 and 4 in Kenya.		Training needs: disease recognition & reporting; disease preventive and control measures; Treatment and vaccination; feeding management; poultry management; marketing; waste disposal; shelter construction; disinfection
Nyaga, 2007	FAO	Africa	Avian Influenza	Report		To provide a good understanding of the entire production system, and all the relevant practices undertaken by poultry farmers and traders and identify possible bio-security flaws and likely vulnerabilities in the livelihoods of the poultry farmers and consumers of poultry products		This report is a review of the Standard Requirements/Ideal, the Actual/Current situation in Kenya and the recommendations on: source of stock, housing, feeds and feeding, health management, trade and marketing, animal-human avian influenza transmission, consumer protection, and ecology.		List of practical measures for each issue as "Personal hygiene and use of clean or dedicated clothes and shoes."
Nyaga, 2009	FAO	Africa	Avian Influenza	Report		To provide a good understanding of the entire production system, and all the relevant practices undertaken by poultry farmers and traders and identify possible bio-security flaws and likely vulnerabilities in the livelihoods of the poultry farmers and consumers of poultry products		This report is a review of the Standard Requirements/Ideal, the Actual/Current situation in Uganda and the recommendations on: source of stock, housing, feeds and feeding, health management, trade and marketing, animal-human avian influenza transmission, consumer protection, and ecology.		List of practical measures for each issue as "Personal hygiene and use of clean or dedicated clothes and shoes."
Olsen & al., 2005	Knowledge (Pubmed)	Asia	Avian Influenza	Cross-sectional study		To assess the effectiveness of a campaign.		The difference of knowledge and attitude depending of avian influenza knowledge was high. But the practices stay quite the same. For example most of people used to wash their hand after touching poultry, even before knowing about avian influenza. This study suggests that public campaigns can be effective at educating rural populations		None
Otim & al., 2007	Risk Factors (Pubmed)	Africa	Newcastle Disease	Case-control study		To prospectively investigate the factors that may be associated with risk of Newcastle Disease in the free-range poultry during rainy and dry seasons of the year.		There were no risk factors of Newcastle Disease infection of flock.		1) Using vaccination as a control measure for Newcastle Disease should be associated with educating flock owners to purchase restocking chickens not from the market but only from vaccinated flocks. 2) No selling during ND outbreaks.
Pagani & al., 2007	FAO	Africa	Avian Influenza	Report		To identify affordable interventions for improving bio-security of small-scale poultry producers.		The Egyptian poultry sector, the biosecurity measures and their interest are described		List of recommendations.
Pagani & al., 2008	FAO	Africa	Avian Influenza	Report		To identify affordable interventions for improving biosecurity in the poultry market chain.		The Nigerian poultry sector is described including husbandry in different sectors and markets.		List of recommendations.
Pagani & Wossene, 2008	FAO	Africa	Avian Influenza	Report		To help local producers and those who service and monitor them to remain vigilant for the better care of flocks and of people who come into contact with them.		The Ethiopian poultry sector is described and the implication on risk analysis of biosecurity studied.		None
Paul & al., 2011	Risk Factors (Pubmed)	Asia	Avian Influenza	Case-control study		To investigate the risk factors for H5N1 infection in smallholder farms in Thailand.		The risk of HPAI H5N1 infection was in farms where owners bought live chickens from another backyard farm. Those where owners use a disinfectant to clean poultry areas are protected.		Limit the trade of live poultry between backyard farms during epizootics. Encourage farmers to use disinfectants.
Permin & al., 2007	FAO	None	Avian influenza	Report		None		The systems of production are described. Biosecurity is defined through management of the flock, control of incoming animals, control of in and out going material, control of other animals.		Public awareness of biosecurity and cost effective measures of biosecurity must be done at the village level. List of recommendations
Santhia & al., 2009	Risk Factors (Pubmed)	Asia	Avian Influenza	Cross-sectional study		To assess behavioral patterns associated with poultry rearing in Bali, and to identify potential risk factors for H5N1 infection in humans and in household chickens, ducks and pigs.		The risk factor for sudden mortality, in villages where there were H5N1 outbreaks, was the transportation of birds into and out of the village.		None
Sen & al., 1998	Biosecurity (Pubmed)	Asia	Newcastle Disease	Cost model		To determine vvNCD prevention strategies that maximize expected profits and returns per dollar of investment for limited-scale, commercial broiler units in Cambodia.		Non-protected broiler flocks generate a loss when the probability of vvNCD infection exceeds a threshold. Applying both biosecurity and effective vaccination would sustain profitability up to a probability of exposure of 1.0. The efficiency of protection, feed cost, and financial consequences of infection markedly affected the projected benefit-to-cost ratios associated with alternative methods o…		Associate enhanced biosecurity and improved vaccination.
Sharma, 2010	Biosecurity (Google)	Asia	None	Review (without reference)		To help develop environment friendly poultry farming system to obtain maximum production without damage to environment.		List of recommendations about poultry farming national policies and biosecurity.		List of recommendations
Sodjinou E., 2011	Knowledge (Google)	Africa	None	PhD thesis/econometric study		To assess the impact of poultry-based interventions on village poultry performance and on the rural households‘ living conditions.		Community based management improves the village poultry performance and should be associated to microcredit to improve farmers economical status.		The adoption of best management practices for livestock including the construction and maintenance of henhouses, the provision of improved feed or nutritional supplements for birds, good follow-up of birds and henhouse cleaning.
Thekisoe & al., 2003	Knowledge (Pubmed)	Africa	Newcastle Disease/ parasitic diseases…	Cross-sectional study		To identify poultry diseases of economic importance with special reference to Newcastle disease, infectious bronchitis and Mycoplasma gallisepticum infection.		Data from a questionnaire survey indicated that none of the farmers interviewed had ever received any technical support. The interview of farmers and workers showed the poor quality of chicken houses.		There is a need to increase knowledge of poultry biosecurity and management strategy. Extension programmes such as an annual workshop could be set up.
VSF-CICDA, 2006	FAO	Asia	Avian Influenza	Report		To better understand the importance of ducks in Vietnam and their potential role in the spread of HPAI in the country,		Duck farming and the consequences of H5N1 are described.		None
Yakhshilikov & al, 2009	Knowledge (Google)	Asia	Avian Influenza	Cross-sectional study		To look for evidence-based information on the effectiveness of an awareness campaign		Rural farmers mainly buried or burned the dead birds but some disposed of them in rivers or ponds. They usually don't eat or sell dead animals but some do it with sick animal. They have limited knowledge HPAI control and prevention measures. To effectively communicate with the rural communities and poor poultry producers, awareness campaigns should incorporate training materials appropriate to th…		None
Yendell & al., 2011	Biosecurity (Pubmed)	North America	Avian Influenza	Cross-sectional study		To detect and estimate the antibody prevalence of Low Pathogenic Avian Influenza infections in a convenience sample of backyard poultry in Minnesota and to determine if there is evidence of transmission of these viruses to human caretakers.		Nearly half of respondent who obtained new birds had no other birds present at the time. Most of them separated or quarantined new birds. But the birds were often separated in a way that prevented new birds from fighting with existing birds, but did not limit contact with respiratory secretions.		None
Zheng & al., 2010	Biosecurity (Pubmed)	New Zealand	Avian Influenza	Cross-sectional study		To identify potential pathways and risk-mitigation options for the introduction of Avian Influenza to poultry, and investigate the presence of Avian Influenza viruses, including the notifiable subtypes.		Overall, 80% had only chickens, 13% chickens and ducks, and 7% had chickens and other galliform species. On surveyed farms wild waterfowl were seen on pastures and/or farm waterways. Bird litter and manure were mostly composted		The use of good farming practice. The document confirmed the importance of targeted communication to enhance awareness and clearly identify lines and mechanisms of reporting.
